# Supplementary material for: Efficacy and Safety of Oral Herbal Medicine Combined with Diosmectite for Pediatric Rotavirus Gastroenteritis: A Systematic Review and Meta-Analysis
Source: Healthcare (Basel). 2026 Mar 11;14(6):711. doi: 10.3390/healthcare14060711 (PMC13026062; doi:10.3390/healthcare14060711)
Supplement: Supplementary file 1 [file healthcare-14-00711-s001.zip]

Archive with 6 entries (6 files):
- Supplementary Table S1. PRISMA 2020 Checklist_Rota.pdf
- Supplementary Table S2. Search strategy used in each database_Rota.pdf
- Supplementary Table S3. Frequency of herb_Rota.pdf
- Supplementary Table S4. Diosmectite and Standard supportive treatments information_Rota.pdf
- Supplementary Table S5. Outcome measurement & Result (P-value)_Rota.pdf
- Supplementary Table S6. Sensitivity analysis for TER_Rota.pdf
